# Supplementary material for: Trends and correlates of maternal, newborn and child health services utilization in primary healthcare facilities: an explorative ecological study using DHIMSII data from one district in the Volta region of Ghana
Source: BMC Pregnancy Childbirth. 2020 Sep 17;20:543. doi: 10.1186/s12884-020-03195-1 (PMC7499957; doi:10.1186/s12884-020-03195-1)
Supplement: Supplementary file 1 — Additional file 1. [file 12884_2020_3195_MOESM1_ESM.xlsx]

## Sheet: Sheet1
SN.	Fac_code	Loc	Own	Level	TD_2015	BCG_2015	OPV1_2015	OPV3_2015	Penta 1_2015	Penta 3_2015	YF_2015	Msls_2015	ANC Att_2015	WIFA Popl_2015	No_Mid_2015	No_PHN_2015	No_staff_2015	TD_2016	BCG_2016	OPV1_2016	OPV3_2016	Penta 1_2016	Penta 3_2016	YF_2016	Msls_2016	ANC Att_2016	WIFA Popl_2016	No_Mid_2016	No_PHN_2016	No_staff_2016	TD_2017	BCG_2017	OPV1_2017	OPV3_2017	Penta 1_2017	Penta 3_2017	YF_2017	Msls_2017	ANC Att_2017	WIFA Popl_2017	No_Mid_2017	No_PHN_2017	No_staff_2017	TD_Total	BCG_Total	OPV1_Total	OPV3_Total	Penta 1_Total	Penta 3_Total
1	AAHC	Rural	Public	Health Centre	0	169	205	198	193	193	225	225	0	1296.96	0	0	8	17	210	226	208	226	226	222	222	204	1329.36	1	0	8	22	240	217	218	217	217	209	228	270	1362.72	1	0	8	39	619	648	614	636	636
2	AKHC	Rural	Public	Health Centre	25	219	220	245	220	220	263	210	260	1251.6	1	0	7	40	156	206	284	206	206	178	178	143	1281.36	1	0	7	43	224	199	232	229	229	182	227	346	1314.96	1	0	7	108	599	625	813	655	655
3	ANNCHPS	Rural	Public	CHPS Compound	0	355	266	236	266	266	373	312	0	1537.68	0	0	2	3	201	192	205	192	192	178	178	93	1576.08	0	0	2	0	337	248	246	293	293	233	295	144	1615.44	0	0	2	3	893	706	646	751	751
4	ACHPSACHPS	Rural	Public	CHPS Compound	0	104	107	113	108	108	146	139	24	880.08	0	0	2	2	116	136	128	136	136	131	131	92	901.92	1	0	2	18	145	148	157	148	148	142	139	188	924.48	1	0	2	20	365	391	369	392	392
5	ACAC	Rural	Public	Clinic									0	0	0	0	1									0	0	0	0	1									0	0	0	0	1
6	AHHC	Rural	Public	Health Centre	52	39	63	72	63	63	73	68	504	382.08	1	0	4	60	83	90	100	90	90	69	69	460	391.68	1	0	4	36	61	83	89	83	83	72	72	276	401.52	1	0	4	148	183	236	272	236	236
7	ACHPSACHPS	Rural	Public	CHPS Compound	0	187	192	190	192	192	187	152	0	1171.68	0	0	2	0	196	214	202	214	214	180	180	43	1200.96	0	0	2	0	210	213	209	220	220	205	209	247	1230.96	0	0	2	0	593	619	594	626	626
8	AKKCHPS	Rural	Public	CHPS Compound	146	161	182	189	182	182	209	187	122	919.44	0	0	2	109	180	195	206	195	195	183	189	202	942.48	1	0	2	16	163	186	205	186	186	161	163	293	966	1	0	2	271	504	563	601	563	563
9	ACHPSACHPS	Rural	Public	CHPS Compound	0	110	95	179	95	95	160	139	0	1128.72	0	0	2	0	172	162	185	162	162	178	178	39	1156.8	0	0	2	13	190	177	181	188	188	152	164	140	1185.84	0	0	2	13	472	434	549	445	445
10	DCHPSDCHPS	Rural	Public	CHPS Compound	9	90	119	129	119	119	136	117	202	960.72	0	0	2	18	124	148	178	148	148	133	133	186	984.72	0	0	2	20	124	166	170	181	181	146	169	218	1009.44	0	0	2	47	338	433	485	448	448
11	DAHC	Rural	Public	Health Centre	2	30	39	41	39	39	47	47	98	377.52	0	0	3	17	37	40	44	40	40	38	43	143	386.88	1	0	3	23	44	40	50	40	40	53	53	128	396.48	1	0	3	42	111	119	129	119	119
12	DTHC	Rural	Public	Health Centre	0	74	116	124	116	116	108	106	110	755.28	0	0	2	7	111	125	136	125	125	131	127	35	774	0	0	2	0	139	126	140	136	136	110	143	0	793.44	0	0	2	7	324	367	396	377	377
13	DHHC	Rural	Public	Health Centre	0	190	176	175	176	176	197	165	0	1070.64	0	0	5	16	151	164	178	164	164	157	160	58	1097.28	1	0	5	67	195	183	193	196	196	172	190	295	1124.88	1	0	5	83	536	523	531	536	536
14	DHHC	Rural	Public	Health Centre	72	81	90	117	90	90	80	75	605	398.88	1	0	4	51	76	82	111	82	82	85	85	448	408.96	1	0	4	68	76	69	93	75	75	87	87	297	419.04	1	0	4	191	233	241	339	247	247
15	FHHC	Rural	Public	Health Centre	0	40	73	69	73	73	46	44	0	464.4	0	0	2	2	41	70	57	70	70	67	64	56	476.16	1	0	2	11	76	91	97	91	91	93	92	104	487.92	1	0	2	13	157	234	183	234	234
16	GCHPSGCHPS	Rural	Public	CHPS Compound	2	36	46	51	46	46	51	50	42	229.2	0	0	1	2	23	37	50	37	37	38	46	81	234.48	0	0	1	3	25	43	50	43	43	46	54	76	240.24	0	0	1	7	84	126	151	126	126
17	GMMC	Rural	Private	Clinic	72	0	0	0	0	0	0	0	142	0	1	0	3	78	0	0	0	0	0	0	0	151	0	1	0	3	71	0	0	0	0	0	0	0	220	0	1	0	0	221	0	0	0	0	0
18	HHHC	Rural	Public	Health Centre	56	187	170	196	170	170	194	165	418	1010.4	0	0	7	65	177	176	196	176	176	178	178	505	1035.6	1	0	7	98	180	173	180	181	181	180	180	627	1061.52	1	0	7	219	544	519	588	527	527
19	HCHPSHCHPS	Rural	Public	CHPS Compound									0	597.84	0	0	2	0	49	76	75	76	76	57	59	23	612.72	0	0	2	0	86	100	103	102	102	113	113	70	628.08	0	0	2
20	KCHPSKCHPS	Rural	Public	CHPS Compound	0	55	26	48	26	26	64	64	0	1759.2	0	0	2	0	354	316	333	316	316	308	308	48	1803.12	0	0	2	0	465	373	385	392	392	302	348	477	1848.24	0	0	2	0	874	715	714	734	734
21	KPKP	Urban	Public	Clinic	130	351	356	357	356	356	387	387	1129	2038.32	1	0		158	274	326	368	326	326	318	318	1089	2105.28	4	0	0	157	388	375	409	375	375	384	384	1321	2158.08	7	0	0	445	1013	1057	1093	1057	1057
22	SCHPSSCHPS	Rural	Public	CHPS Compound	0	155	177	186	177	177	163	134	13	1003.92	0	0	2	3	265	178	195	178	178	167	167	69	1028.88	0	0	2	27	142	164	173	164	164	152	152	257	1054.56	0	0	2	30	562	519	576	519	519
23	SFFC	Rural	Private	Clinic									115	25687.9	0	0	7									0	26329.7	1	0	7	20	5	11	9	8	8	5	5	115	26887.9	2	0	7
24	THHC	Rural	Public	Health Centre	0	91	97	109	97	97	89	83	51	693.6	0	0	2	3	95	111	101	111	111	86	86	90	711.12	1	0	2	35	107	115	106	117	117	91	92	248	728.88	1	0	2	38	293	323	311	325	325
25	THHC	Urban	Public	Health Centre	50	401	524	532	502	502	669	582	684	4572	1	0	9	41	145	299	374	299	299	349	323	492	4672.08	2	0	12	92	418	475	532	500	500	469	469	975	4686.72	1	0	17	183	964	1298	1280	1301	1301
26	VHHC	Rural	Public	Health Centre	0	148	192	194	183	183	186	157	56	1187.76	0	0	3	2	183	185	190	185	185	174	181	140	1217.76	0	0	3	32	195	182	190	189	189	183	189	255	1248.48	1	0	3	34	526	559	574	557	557
27	ALL			All	616	3273	3531	3750	3489	3489	4053	3608	4575	51375.8	6	0	86	694	3419	3754	4104	3754	3754	3605	3603	4890	52659.4	19	0	89	872	4235	4157	4417	4354	4354	3942	4217	7587	53775.8	23	0	91	2162	10787	11255	11808	11411	11411
[truncated: 7 more columns]
